# Supplementary material for: “Encyclopaedia Cloacae”—Mapping Wastewaters from Pathogen A to Z
Source: Microorganisms. 2025 Aug 15;13(8):1900. doi: 10.3390/microorganisms13081900 (PMC12388067; doi:10.3390/microorganisms13081900)
Supplement: Supplementary file 1 [file microorganisms-13-01900-s001.zip]

Archive with 1 entries (1 files):
- microorganisms-3751810-supplementary.xlsx
