# Supplementary material for: “Encyclopaedia Cloacae”—Mapping Wastewaters from Pathogen A to Z
Source: Microorganisms. 2025 Aug 15;13(8):1900. doi: 10.3390/microorganisms13081900 (PMC12388067; doi:10.3390/microorganisms13081900)
Supplement: Supplementary file 1 [file microorganisms-13-01900-s001.zip › microorganisms-3751810-supplementary.xlsx]

## Sheet: EC_20250529
published	update_date	hazard_name	type	vector	Human shedding refeferences	Wastewater detection references	Public health surveillance references	TOTAL	%
True	2024-02-20	SARS-CoV-2	virus	human	8	57	37	102	18.0851
True	2024-02-20	Monkeypox virus	virus	human	8	22	12	42	7.44681
True	2024-02-20	Influenza A/B virus	virus	human	5	16	15	36	6.38298
True	2024-07-16	Polio virus (wild or vaccine types)	virus	human	5	14	9	28	4.96454
True	2024-03-14	Respiratory syncytial virus (RSV)	virus	human	3	8	8	19	3.36879
True	2024-02-20	Avian influenza	virus	animal/human	2	13	4	19	3.36879
True	2024-02-20	Adenoviruses	virus	human	3	7	4	14	2.48227
True	2024-02-20	Dengue virus	virus	human	3	7	3	13	2.30496
True	2024-02-20	Norovirus GI/GII	virus	human	1	8	4	13	2.30496
True	2024-02-20	Hepatitis E	virus	human	6	4	2	12	2.12766
True	2024-02-20	Non-polio enteroviruses	virus	human	3	6	3	12	2.12766
True	2024-02-20	Hepatitis A	virus	human	2	6	3	11	1.95035
True	2024-02-20	VTEC E. coli (incl. E.coli O157)	bacteria	animal/human	1	8	2	11	1.95035
True	2024-12-08	Salmonella spp	bacteria	animal/human	1	5	3	9	1.59574
True	2024-02-20	Campylobacter spp	bacteria	animal/human	2	4	3	9	1.59574
True	2024-03-14	Zika virus	virus	animal	3	3	2	8	1.41844
True	2024-02-20	Rotavirus	virus	human	1	5	2	8	1.41844
True	2024-02-20	Sapovirus	virus	human	1	4	3	8	1.41844
True	2024-02-20	Vibrio cholerae	bacteria	human	2	4	2	8	1.41844
True	2024-07-24	Ascaris lumbricoides	parasite	animal	2	3	1	6	1.06383
True	2024-02-20	Astroviruses	virus	human	1	3	2	6	1.06383
True	2024-02-20	Cryptosporidium spp	parasite	animal/human	1	3	2	6	1.06383
True	2024-02-20	Human parechovirus	virus	human	1	3	2	6	1.06383
True	2024-02-20	Yersinia pestis	bacteria	human	1	5	0	6	1.06383
True	2024-06-05	Human immunodeficiency virus (HIV)	virus	human	4	1	0	5	0.886525
True	2024-02-20	Chikungunya virus	virus	human	2	3	0	5	0.886525
True	2024-02-20	Rhinovirus	virus	human	1	2	2	5	0.886525
True	2024-02-20	Aichi virus	virus	human	1	2	1	4	0.70922
True	2024-02-20	Clostridium botulinum	bacteria	environment	1	3	0	4	0.70922
True	2024-02-20	Human bocavirus	virus	human	1	2	1	4	0.70922
True	2024-02-20	Measles virus	virus	human	1	2	1	4	0.70922
True	2024-02-20	Mycobacterium tuberculosis	bacteria	animal/human	1	2	1	4	0.70922
True	2024-02-20	Varicella zoster virus	virus	human	2	1	1	4	0.70922
True	2024-02-20	Vibrio spp	bacteria	human	1	3	0	4	0.70922
True	2024-12-05	Pepper Mild Mottle Virus (PMMoV)	virus	environment	0	2	1	3	0.531915
True	2024-09-27	SARS-CoV-1	virus	animal/human	2	1	0	3	0.531915
True	2024-09-08	Oropouche virus	virus	animal	3	0	0	3	0.531915
True	2024-07-24	Trichuris trichiura	parasite	animal	1	2	0	3	0.531915
True	2024-07-08	Japanese encephalitis virus	virus	animal/human	2	1	0	3	0.531915
True	2024-02-20	Giardia lamblia	parasite	animal/human	1	1	1	3	0.531915
True	2024-02-20	Hepatitis B	virus	human	2	1	0	3	0.531915
True	2024-02-20	Hepatitis C	virus	human	1	2	0	3	0.531915
True	2024-02-20	Hymenolepis	parasite	animal/human	1	2	0	3	0.531915
True	2024-02-20	Shigella spp	bacteria	human	1	2	0	3	0.531915
True	2024-09-27	MERS-CoV	virus	animal/human	2	0	0	2	0.35461
True	2024-07-24	Acinetobacter baumannii	bacteria	animal	1	1	0	2	0.35461
True	2024-07-24	Klebsiella pneumoniae	bacteria	human	1	1	0	2	0.35461
True	2024-07-24	Necator americanus	parasite	environment	1	1	0	2	0.35461
True	2024-07-24	Staphylococcus aureus	bacteria	animal/human	2	0	0	2	0.35461
True	2024-07-24	Taenia solium	parasite	environment	1	1	0	2	0.35461
True	2024-04-29	Candida auris	fungi	animal/human	0	2	0	2	0.35461
True	2024-02-20	Bordetella pertussis	bacteria	human	1	1	0	2	0.35461
True	2024-02-20	Chilomastix	parasite	animal/human	1	1	0	2	0.35461
True	2024-02-20	Clostridium perfringens	bacteria	human	1	1	0	2	0.35461
True	2024-02-20	Clostridium tetani	bacteria	human	1	1	0	2	0.35461
True	2024-02-20	Coxiella burnetii	bacteria	animal	1	1	0	2	0.35461
True	2024-02-20	Crimean-Congo haemorrhagic fever virus	virus	human	2	0	0	2	0.35461
True	2024-02-20	Entamoeba histolytica	parasite	animal/human	1	1	0	2	0.35461
True	2024-02-20	Fasciola	parasite	animal/human	1	1	0	2	0.35461
True	2024-02-20	Listeria monocytogenes	bacteria	animal/human	1	1	0	2	0.35461
True	2024-02-20	Rabies virus	virus	animal/human	1	1	0	2	0.35461
True	2024-02-20	Variola virus	virus	human	1	1	0	2	0.35461
True	2024-02-15	Bacillus anthracis	bacteria	animal/human	0	2	0	2	0.35461
True	2024-02-15	Bacillus cereus	bacteria	animal/human	1	1	0	2	0.35461
True	2025-02-02	Tomato brown rugose fruit virus (ToBRFV)	virus	environment	0	1	0	1	0.177305
True	2024-07-24	Ancylostoma duodenale	parasite	environment	0	1	0	1	0.177305
True	2024-07-24	Strongyloides stercoralis	parasite	environment	1	0	0	1	0.177305
True	2024-06-14	Murine hepatitis virus (MHV)	virus	animal	0	1	0	1	0.177305
True	2024-06-14	Toxoplasma gondii	parasite	animal/human	0	1	0	1	0.177305
True	2024-02-20	Borrelia spp	bacteria	animal/human	1	0	0	1	0.177305
True	2024-02-20	Brucella spp	bacteria	animal/human	1	0	0	1	0.177305
True	2024-02-20	Burkholderia mallei	bacteria	animal/human	1	0	0	1	0.177305
True	2024-02-20	Burkholderia pseudomallei	bacteria	animal/human	1	0	0	1	0.177305
True	2024-02-20	Chlamydophila psittaci	bacteria	animal/human	1	0	0	1	0.177305
True	2024-02-20	Corynebacterium diphtheriae	bacteria	human	1	0	0	1	0.177305
True	2024-02-20	Corynebacterium ulcerans	bacteria	animal/human	1	0	0	1	0.177305
True	2024-02-20	Dracunculus	parasite	animal/human	1	0	0	1	0.177305
True	2024-02-20	Ebola virus	virus	human	1	0	0	1	0.177305
True	2024-02-20	Francisella tularensis	bacteria	animal	0	1	0	1	0.177305
True	2024-02-20	Guanarito virus	virus	human	1	0	0	1	0.177305
True	2024-02-20	Haemophilus influenzae	bacteria	human	1	0	0	1	0.177305
True	2024-02-20	Hanta virus	virus	human	1	0	0	1	0.177305
True	2024-02-20	Hepatitis D	virus	human	1	0	0	1	0.177305
True	2024-02-20	Human torovirus	virus	human	1	0	0	1	0.177305
True	2024-02-20	Junin virus	virus	human	1	0	0	1	0.177305
True	2024-02-20	Kyasanur Forest disease virus	virus	human	1	0	0	1	0.177305
True	2024-02-20	Lassa virus	virus	animal/human	1	0	0	1	0.177305
True	2024-02-20	Legionella spp	bacteria	environment	0	1	0	1	0.177305
True	2024-02-20	Leptospira interrogans	bacteria	environment	1	0	0	1	0.177305
True	2024-02-20	Machupo virus	virus	animal/human	1	0	0	1	0.177305
True	2024-02-20	Marburg virus	virus	human	1	0	0	1	0.177305
True	2024-02-20	Mumps virus	virus	human	1	0	0	1	0.177305
True	2024-02-20	Neisseria meningitidis	bacteria	human	1	0	0	1	0.177305
True	2024-02-20	Omsk haemorrhagic fever virus	virus	animal	1	0	0	1	0.177305
True	2024-02-20	Plasmodium falciparum, vivax, ovale, malariae, knowlesi	parasite	animal/human	1	0	0	1	0.177305
True	2024-02-20	Rickettsia spp	bacteria	animal	1	0	0	1	0.177305
True	2024-02-20	Rift Valley fever virus	virus	animal/human	1	0	0	1	0.177305
True	2024-02-20	Rubella virus	virus	human	1	0	0	1	0.177305
True	2024-02-20	Sabia virus	virus	animal/human	1	0	0	1	0.177305
True	2024-02-20	Streptococcus pneumoniae	bacteria	human	1	0	0	1	0.177305
True	2024-02-20	Streptococcus pyogenes	bacteria	human	1	0	0	1	0.177305
True	2024-02-20	West Nile Virus	virus	animal/human	1	0	0	1	0.177305
True	2024-02-20	Yellow fever virus	virus	animal/human	1	0	0	1	0.177305
True	2025-01-22	Henipavirus	virus	animal/human	0	0	0	0	0
True	2025-01-14	Foot and Mouth Disease virus	virus	animal/human	0	0	0	0	0
True	2024-07-24	Echinococcus spp.	parasite	animal	0	0	0	0	0
True	2024-06-04	Trichinella spiralis	parasite	animal/human	0	0	0	0	0
